# Supplementary material for: Inhibiting miR–618 Promotes Keratinocytes Proliferation and Migration to Enhance Wound Healing in Mice
Source: Int J Mol Sci. 2024 Jul 11;25(14):7617. doi: 10.3390/ijms25147617 (PMC11277496; doi:10.3390/ijms25147617)
Supplement: Supplementary file 1 [file ijms-25-07617-s001.zip]

Archive with 1 entries (1 files):
- ijms-3044483-supplementary.pdf
